# Supplementary material for: Reconstructing Historical Land Use and Anthropogenic Inputs in Lake Victoria Basin: Insights from PAH and n-Alkane Trends
Source: Toxics. 2025 Feb 10;13(2):130. doi: 10.3390/toxics13020130 (PMC11860610; doi:10.3390/toxics13020130)
Supplement: Supplementary file 1 [file toxics-13-00130-s001.zip]

Archive with 1 entries (1 files):
- toxics-3404347-supplementary.pdf
